# Supplementary material for: Alkyl Levulinates and 2-Methyltetrahydrofuran: Possible Biomass-Based Solvents in Palladium-Catalyzed Aminocarbonylation
Source: Molecules. 2023 Jan 3;28(1):442. doi: 10.3390/molecules28010442 (PMC9823927; doi:10.3390/molecules28010442)
Supplement: Supplementary file 1 [file molecules-28-00442-s001.zip]

Archive with 1 entries (1 files):
- molecules-2052857-supplementary.pdf
